# Supplementary material for: Viruses in saliva from sanctuary chimpanzees (Pan troglodytes) in Republic of Congo and Uganda
Source: PLoS One. 2023 Jun 29;18(6):e0288007. doi: 10.1371/journal.pone.0288007 (PMC10310015; doi:10.1371/journal.pone.0288007)
Supplement: S1 Table — (XLSX) [file pone.0288007.s004.xlsx]

## Sheet: S1 Table
S1 Table. Detailed sample inventory for chimpanzees included in this study.
Sanctuary	Chimpanzee	Sex	Age at time of sampling (years)	Date collected
TCRC	ROC02	F	19	2019-07-18
	ROC03†	M	20	2019-07-04
	ROC07	F	23	2019-07-06
	ROC09	M	16.5	2019-07-04
	ROC11	M	18	2019-07-04
	ROC15	F	21	2019-07-06
	ROC23	M	8	2019-07-04
	ROC26	F	17	2019-07-16
	ROC28	F	7	2019-07-24
	ROC29	M	10	2019-07-24
	ROC30	M	26	2019-07-21
	ROC31	M	17	2019-07-05
	ROC32	F	28	2019-07-24
	ROC37	M	31	2019-07-14
	ROC41	M	19	2019-07-05
	ROC42	F	29	2019-07-21
	ROC45	F	11	2019-07-24
	ROC52	F	12	2019-07-07
	ROC57	F	30	2019-07-21
	ROC59	M	18	2019-07-05
	ROC63	M	7	2019-07-05
	ROC64	M	22	2019-07-18
	ROC65	F	19	2019-07-05
NICS	UGA04	M	17	2016-08-14
	UGA05	M	30	2016-08-11
	UGA06	M	29	2016-08-13
	UGA08	F	27	2016-07-29
	UGA13	M	12	2016-08-10
	UGA14	M	17	2016-07-30
	UGA15	M	17	2016-08-13
	UGA18	F	25	2016-08-10
	UGA22	F	11	2016-07-31
	UGA23	F	11	2016-07-30
	UGA25	M	20	2016-07-30
	UGA26	M	19	2016-08-13
	UGA28	F	20	2016-07-30
	UGA30	F	17	2016-07-31
	UGA31	F	18	2016-07-31
	UGA33	F	7	2016-07-29
	UGA34	F	18	2016-07-29
	UGA35	M	20	2016-07-31
	UGA36	F	29	2016-08-10
	UGA37	M	19	2016-08-10
	UGA38	F	15	2016-08-11
	UGA42	M	19	2016-08-12
	UGA43	F	17	2016-08-12
	UGA45	F	15	2016-08-13
†Sanctuary-born
