# Supplementary material for: Viruses in saliva from sanctuary chimpanzees (Pan troglodytes) in Republic of Congo and Uganda
Source: PLoS One. 2023 Jun 29;18(6):e0288007. doi: 10.1371/journal.pone.0288007 (PMC10310015; doi:10.1371/journal.pone.0288007)
Supplement: S2 Table — (XLSX) [file pone.0288007.s005.xlsx]

## Sheet: S2 Table
S2 Table. Pairwise sequence comparisons of simian foamy virus (Retroviridae: Simiispumavirus) Bet sequencesabc.
	>JQ867462	>JQ867463	>AF232917	>AF232918	>SFVptr	>UO4327	>U21247	>EU381420	>KX087159	>SFVpsc	>JQ867464	>JQ867465	>HM245790	AMINO ACID
>JQ867462	100.001	97.901	97.701	96.301	97.401	87.901	88.101	88.801	89.001	90.101	66.901	67.201	67.601	>JQ867462
>JQ867463	98.801	100.001	98.001	96.601	97.801	88.201	90.201	90.901	89.901	90.401	66.901	67.201	67.601	>JQ867463
>AF232917	99.101	99.401	100.001	98.001	95.901	87.301	87.601	88.501	88.201	89.001	66.501	66.201	66.501	>AF232917
>AF232918	96.501	96.901	97.301	100.001	97.401	88.201	88.701	89.601	89.301	89.901	65.601	65.401	65.601	>AF232918
>SFVptr	95.401	95.801	95.901	96.801	100.001	90.001	91.101	91.801	91.101	92.601	66.901	66.501	66.901	>SFVptr
>UO4327	86.001	86.301	86.601	86.701	86.401	100.001	87.001	87.301	87.001	87.901	68.201	68.501	68.201	>UO4327
>U21247	87.501	88.501	88.001	87.501	88.101	85.401	100.001	99.401	98.601	97.801	66.401	66.401	66.801	>U21247
>EU381420	87.801	88.801	88.401	87.901	88.501	85.601	99.701	100.001	99.401	98.601	66.701	66.701	67.001	>EU381420
>KX087159	87.601	88.101	88.101	87.601	88.001	85.301	99.301	99.601	100.001	98.001	66.501	66.201	66.501	>KX087159
>SFVpsc	88.401	88.701	88.601	88.201	88.701	85.601	97.601	97.901	97.601	100.001	68.201	67.901	68.201	>SFVpsc
>JQ867464	73.601	74.301	73.601	73.101	74.701	69.901	73.801	74.201	72.701	73.001	100.001	98.001	99.701	>JQ867464
>JQ867465	73.601	74.501	73.701	73.001	75.301	70.601	73.401	73.801	72.201	72.701	96.801	100.001	99.201	>JQ867465
>HM245790	72.701	73.301	73.501	72.701	74.601	70.301	72.401	72.801	72.601	73.001	97.701	97.301	100.001	>HM245790
NUCLEOTIDE	>JQ867462	>JQ867463	>AF232917	>AF232918	>SFVptr	>UO4327	>U21247	>EU381420	>KX087159	>SFVpsc	>JQ867464	>JQ867465	>HM245790
aViruses identified in this study are labeled in purple (TCRC) and blue (NICS) and by their abbreviation (see Table 1).
bNucleotide sequence comparisons (left) and amino acid sequence comparisons (right).
cComparisons are made to known relatives indicated by GenBank accession number and in the same order as the corresponding phylogenetic tree (Fig 3).
