# Supplementary material for: Viruses in saliva from sanctuary chimpanzees (Pan troglodytes) in Republic of Congo and Uganda
Source: PLoS One. 2023 Jun 29;18(6):e0288007. doi: 10.1371/journal.pone.0288007 (PMC10310015; doi:10.1371/journal.pone.0288007)
Supplement: S3 Table — (XLSX) [file pone.0288007.s006.xlsx]

## Sheet: S3 Table
S3 Table. Pairwise sequence comparisons of picobirnavirus (Picobirnavirus: Orthopicobirnavirus) RNA-dependent RNA polymerase sequencesabc.
	>MW977506	>TCPTV9	>KJ663816	>MZ556513	>TCPTV8	>MH933806	>TCPTV10	>ON706344	>KF861773	>MW977424	>NAPTV14	>AB186898	>MT350352	>KX374478	>KY502872	>OK562155	>OL875340	>TCPTV11	>NAPTV12	>KY928684	>NAPTV13	>KX884064	>MT350351	>TCPTV7	>KY855429	>KR902507	>KJ663814	>KR902503	AMINO ACID
>MW977506	100.001	91.101	69.401	73.901	74.501	71.601	71.901	68.601	60.301	64.501	63.101	60.901	67.101	62.301	64.001	63.101	64.901	61.901	57.701	53.501	52.301	28.601	27.601	27.101	26.701	29.201	28.001	28.901	>MW977506
>TCPTV9	87.201	100.001	70.101	74.801	73.001	70.301	71.401	69.801	61.201	66.401	64.601	63.201	67.701	63.601	65.301	64.501	64.701	64.001	57.601	53.801	54.901	31.101	28.001	27.801	28.501	29.901	30.401	29.401	>TCPTV9
>KJ663816	69.701	68.801	100.001	71.101	67.701	68.801	69.101	67.101	56.401	64.401	61.301	60.301	70.701	63.301	60.101	59.501	61.001	58.101	55.101	51.501	50.601	30.001	26.701	24.901	27.901	25.301	26.401	26.301	>KJ663816
>MZ556513	71.801	70.601	69.601	100.001	73.801	71.701	71.701	69.501	59.201	66.001	64.501	62.701	68.901	64.401	63.001	59.901	61.201	59.101	57.401	52.301	52.201	30.301	28.201	27.801	28.901	26.101	27.401	28.401	>MZ556513
>TCPTV8	74.001	71.701	69.801	72.301	100.001	71.301	70.901	68.601	61.401	66.901	65.801	64.601	68.001	66.401	63.001	62.201	63.301	61.501	58.101	53.601	53.501	28.801	26.401	26.401	28.301	26.901	28.101	27.701	>TCPTV8
>MH933806	69.301	68.601	68.001	70.301	68.901	100.001	81.401	71.001	61.801	67.101	63.401	63.101	67.701	63.801	63.201	61.501	61.701	61.801	59.301	54.801	51.701	29.401	30.101	29.001	29.601	28.301	31.101	29.601	>MH933806
>TCPTV10	69.101	69.801	69.801	70.901	70.001	81.601	100.001	70.701	63.301	68.201	63.801	64.101	68.801	64.401	61.501	61.301	61.801	59.201	57.701	55.901	51.901	32.401	28.401	28.101	26.601	25.801	29.401	31.001	>TCPTV10
>ON706344	67.101	68.701	69.801	67.601	69.301	72.101	70.901	100.001	71.301	67.701	65.301	63.401	68.101	63.401	64.101	62.301	63.201	62.301	60.201	57.101	55.601	36.001	26.801	27.001	28.901	30.201	32.501	33.301	>ON706344
>KF861773	64.201	65.701	65.701	65.801	66.201	67.601	67.101	76.201	100.001	59.501	58.101	58.001	59.401	58.601	56.801	53.201	54.301	54.701	55.601	48.801	47.701	30.601	26.101	26.301	26.801	25.901	25.901	27.101	>KF861773
>MW977424	66.701	66.501	65.701	66.401	66.701	67.601	67.501	69.001	63.501	100.001	82.501	62.601	65.401	63.901	60.701	57.501	58.801	56.901	57.701	52.001	50.201	34.801	28.201	27.501	29.601	29.401	32.101	27.401	>MW977424
>NAPTV14	63.801	65.301	62.601	66.301	66.101	65.601	64.601	67.501	64.201	75.001	100.001	61.001	64.401	63.901	59.401	56.401	58.001	55.901	56.601	49.801	48.601	32.601	28.001	27.801	27.601	30.001	29.001	28.901	>NAPTV14
>AB186898	64.601	65.601	64.401	67.701	67.701	67.101	66.201	68.301	64.001	64.901	64.201	100.001	63.801	62.801	60.801	57.201	57.501	56.901	53.801	52.401	50.501	29.801	26.501	26.001	26.101	26.501	28.601	27.101	>AB186898
>MT350352	67.501	69.001	67.701	69.901	67.001	67.801	67.501	65.801	66.301	66.301	65.001	66.901	100.001	82.101	66.601	68.401	68.701	68.001	62.501	59.701	57.101	34.601	29.601	29.301	29.201	30.401	30.401	31.101	>MT350352
>KX374478	64.901	65.701	65.301	65.301	65.101	66.201	66.001	66.601	65.201	65.801	63.601	66.501	77.301	100.001	65.001	60.501	61.501	61.101	58.401	55.801	52.201	34.201	31.701	32.101	26.901	32.101	32.501	32.001	>KX374478
>KY502872	66.601	66.601	65.401	66.901	64.801	67.401	68.701	66.601	59.901	63.901	64.701	65.801	67.001	67.501	100.001	60.001	61.001	58.301	53.501	53.201	50.901	33.001	29.001	28.901	30.901	29.201	30.101	29.701	>KY502872
>OK562155	65.601	67.101	63.901	66.701	64.601	66.101	67.101	64.901	62.901	63.901	62.601	64.901	68.901	65.201	64.701	100.001	98.101	84.901	65.501	51.001	51.101	30.201	28.201	27.701	31.401	27.101	28.701	28.401	>OK562155
>OL875340	67.001	67.201	64.601	66.801	66.801	67.001	67.401	64.601	62.401	65.201	62.601	64.701	66.701	65.401	65.501	95.701	100.001	85.601	64.501	51.401	51.601	29.501	27.501	27.101	30.401	28.301	28.101	29.501	>OL875340
>TCPTV11	65.301	67.201	63.601	65.701	64.001	67.201	66.901	66.001	62.501	64.301	62.401	62.801	66.001	64.501	64.301	84.801	85.201	100.001	63.701	51.701	50.301	31.101	30.001	29.701	30.601	28.001	30.901	30.501	>TCPTV11
>NAPTV12	63.601	61.401	62.501	63.601	61.801	62.501	64.301	64.801	62.801	61.801	61.801	61.401	65.001	60.601	61.601	66.201	66.201	65.601	100.001	50.901	49.701	31.701	27.901	27.501	29.201	29.001	28.901	30.401	>NAPTV12
>KY928684	62.501	60.601	63.501	62.101	60.901	63.701	63.001	61.501	57.701	62.401	60.401	60.501	62.701	65.201	64.001	61.501	60.801	63.101	60.601	100.001	69.501	27.601	27.801	27.301	29.801	28.901	26.601	28.401	>KY928684
>NAPTV13	61.301	61.201	62.401	60.901	62.301	61.701	61.101	62.001	57.501	62.501	60.401	60.301	62.101	63.801	60.101	60.501	59.601	60.601	59.401	71.601	100.001	28.701	29.201	28.801	28.001	28.701	28.801	27.801	>NAPTV13
>KX884064	57.401	58.001	55.901	54.601	56.701	57.201	59.601	59.101	56.101	57.501	55.401	56.201	59.001	57.501	59.501	57.601	58.401	56.601	56.601	56.101	56.001	100.001	26.601	26.501	27.101	26.501	28.001	25.601	>KX884064
>MT350351	57.201	58.101	58.201	53.301	55.801	61.101	59.001	61.201	57.401	55.801	56.101	53.701	60.101	58.901	54.701	58.501	57.201	57.001	55.901	56.901	58.001	57.101	100.001	97.101	61.801	40.901	42.101	41.701	>MT350351
>TCPTV7	58.501	58.601	57.701	54.901	56.301	59.801	59.301	60.401	58.501	56.701	56.501	54.701	61.401	58.301	55.001	58.001	58.201	57.501	57.001	56.801	57.301	55.901	97.101	100.001	61.201	41.001	42.001	41.901	>TCPTV7
>KY855429	57.601	57.001	58.401	56.701	57.601	58.701	58.301	61.601	58.001	56.101	59.601	57.601	61.601	58.801	58.301	56.801	57.901	56.001	57.301	59.001	56.901	57.701	65.601	65.901	100.001	38.201	37.801	39.501	>KY855429
>KR902507	57.801	55.901	56.501	56.801	56.401	57.201	58.301	60.601	55.501	57.401	55.501	54.301	60.101	56.601	56.701	56.001	57.601	56.401	57.501	57.101	57.401	58.601	59.301	59.601	58.401	100.001	74.201	49.801	>KR902507
>KJ663814	57.201	59.901	56.601	56.101	56.901	56.701	57.401	60.301	57.901	59.701	57.101	56.201	60.201	58.701	57.901	57.801	58.101	56.401	56.601	58.701	55.601	59.901	59.601	60.601	58.401	72.801	100.001	48.601	>KJ663814
>KR902503	58.301	57.501	56.101	57.401	58.001	59.201	57.401	60.301	59.101	57.301	56.901	57.901	57.901	56.701	56.501	56.601	59.301	55.401	57.901	57.201	59.301	55.701	59.401	59.901	57.201	60.001	60.401	100.001	>KR902503
NUCLEOTIDE	>MW977506	>TCPTV9	>KJ663816	>MZ556513	>TCPTV8	>MH933806	>TCPTV10	>ON706344	>KF861773	>MW977424	>NAPTV14	>AB186898	>MT350352	>KX374478	>KY502872	>OK562155	>OL875340	>TCPTV11	>NAPTV12	>KY928684	>NAPTV13	>KX884064	>MT350351	>TCPTV7	>KY855429	>KR902507	>KJ663814	>KR902503
aViruses identified in this study are labeled in purple (TCRC) and blue (NICS) and by their abbreviation (see Table 1).
bNucleotide sequence comparisons (left) and amino acid sequence comparisons (right).
cComparisons are made to known relatives indicated by GenBank accession number and in the same order as the corresponding phylogenetic tree (S1 Fig).
