# Supplementary material for: Viruses in saliva from sanctuary chimpanzees (Pan troglodytes) in Republic of Congo and Uganda
Source: PLoS One. 2023 Jun 29;18(6):e0288007. doi: 10.1371/journal.pone.0288007 (PMC10310015; doi:10.1371/journal.pone.0288007)
Supplement: S4 Table — (XLSX) [file pone.0288007.s007.xlsx]

## Sheet: S4 Table
S4 Table. Pairwise sequence comparisons of cyclovirus (Circoviridae: Cyclovirus) rep sequencesabc.
	>GQ404847	>GQ404849	>JX185419	>NAPTV17	>MZ382573	>GQ404881	>NAPTV15	>HM228874	>MH545511	>ChimpACyV2	>AB937982	>KM392287	>KM392285	>TCPTV12	>GQ404851	AMINO ACID
>GQ404847	100.001	69.401	67.101	64.301	62.101	61.301	66.301	65.501	65.301	51.101	52.901	52.901	53.601	55.501	39.401	>GQ404847
>GQ404849	70.001	100.001	63.401	64.301	62.801	62.801	65.501	61.401	61.001	48.201	48.201	47.501	49.301	51.501	40.401	>GQ404849
>JX185419	69.701	65.601	100.001	65.001	63.901	56.201	63.701	65.001	62.101	50.901	50.901	50.701	51.601	53.501	38.501	>JX185419
>NAPTV17	67.001	67.401	67.601	100.001	95.301	64.201	65.301	63.201	65.301	49.501	50.501	51.601	51.601	53.101	43.401	>NAPTV17
>MZ382573	67.801	67.601	68.101	93.201	100.001	61.301	64.101	62.801	65.701	48.401	49.501	50.501	50.501	52.201	43.101	>MZ382573
>GQ404881	65.501	68.901	65.801	68.501	68.301	100.001	94.901	62.801	58.401	48.201	49.601	48.901	51.101	47.401	43.601	>GQ404881
>NAPTV15	68.201	68.701	69.401	69.201	69.901	95.101	100.001	68.701	64.901	53.401	55.101	54.301	55.901	55.901	43.501	>NAPTV15
>HM228874	68.601	65.901	67.301	66.701	67.501	71.101	71.001	100.001	63.501	51.101	51.401	50.901	51.101	54.101	43.901	>HM228874
>MH545511	70.101	67.101	69.301	69.901	70.801	65.801	68.801	68.301	100.001	54.201	55.301	56.401	56.401	58.801	43.801	>MH545511
>ChimpACyV2	60.201	60.201	61.301	60.801	59.501	60.301	60.101	61.501	60.701	100.001	92.101	90.601	91.001	89.601	44.101	>ChimpACyV2
>AB937982	60.101	61.801	59.801	58.801	59.401	58.601	58.301	60.901	62.901	89.801	100.001	90.301	91.301	90.401	44.101	>AB937982
>KM392287	59.501	60.201	61.801	58.001	58.701	58.601	60.601	61.401	62.101	88.601	90.901	100.001	93.501	93.501	42.601	>KM392287
>KM392285	59.401	60.001	60.801	58.501	58.401	63.001	61.201	62.101	61.301	87.801	91.101	91.501	100.001	97.001	44.201	>KM392285
>TCPTV12	58.301	61.101	61.401	60.001	60.501	61.801	61.201	63.301	63.801	86.801	89.101	92.901	95.801	100.001	46.201	>TCPTV12
>GQ404851	57.601	57.601	57.301	61.401	58.901	62.301	59.801	60.501	58.501	60.101	58.201	58.701	61.401	62.801	100.001	>GQ404851
NUCLEOTIDE	>GQ404847	>GQ404849	>JX185419	>NAPTV17	>MZ382573	>GQ404881	>NAPTV15	>HM228874	>MH545511	>ChimpACyV2	>AB937982	>KM392287	>KM392285	>TCPTV12	>GQ404851
aViruses identified in this study are labeled in purple (TCRC) and blue (NICS) and by their abbreviation (see Table 1).
bNucleotide sequence comparisons (left) and amino acid sequence comparisons (right).
cComparisons are made to known relatives indicated by GenBank accession number and in the same order as the corresponding phylogenetic tree (S2 Fig).
