# Supplementary material for: Viruses in saliva from sanctuary chimpanzees (Pan troglodytes) in Republic of Congo and Uganda
Source: PLoS One. 2023 Jun 29;18(6):e0288007. doi: 10.1371/journal.pone.0288007 (PMC10310015; doi:10.1371/journal.pone.0288007)
Supplement: S5 Table — (XLSX) [file pone.0288007.s008.xlsx]

## Sheet: S5 Table
S5 Table: Pairwise sequence comparisons of CRESS DNA virus rep sequencesabc.
	>MG571898	>TCPTV13	>MN928926	>MK377638	>MH649170	>GQ404847	AMINO ACID
>MG571898	100.001	64.501	64.201	68.201	65.201	30.301	>MG571898
>TCPTV13	67.901	100.001	63.001	73.201	67.201	28.301	>TCPTV13
>MN928926	67.501	67.101	100.001	67.701	63.301	29.601	>MN928926
>MK377638	67.201	70.801	70.201	100.001	81.701	33.501	>MK377638
>MH649170	67.701	68.901	67.601	83.201	100.001	29.401	>MH649170
>GQ404847	57.601	60.601	60.601	56.601	59.301	100.001	>GQ404847
NUCLEOTIDE	>MG571898	>TCPTV13	>MN928926	>MK377638	>MH649170	>GQ404847
aThe CRESS DNA virus identified in this study is labeled in purple (TCRC) and by the abbreviation (see Table 1).
bNucleotide sequence comparisons (left) and amino acid sequence comparisons (right).
cComparisons are made to known relatives indicated by GenBank accession number and in the same order as the corresponding phylogenetic tree (S2 Fig).
