# Supplementary material for: Viruses in saliva from sanctuary chimpanzees (Pan troglodytes) in Republic of Congo and Uganda
Source: PLoS One. 2023 Jun 29;18(6):e0288007. doi: 10.1371/journal.pone.0288007 (PMC10310015; doi:10.1371/journal.pone.0288007)
Supplement: S6 Table — (XLSX) [file pone.0288007.s009.xlsx]

## Sheet: S6 Table
S6 Table. Pairwise sequence comparisons of alphapapillomavirus (Papillomavirus: Alphapapillomavirus) L1 sequencesabc.
	>M12732	>D90400	>X74481	>K02718	>J04353	>PtroPV1	>PtroPV1	>KR816168	>X94165	>X74478	>AJ620205	>PpPV1	>PpPV1	>AF020905	>X62844	>X62843	>AF436130	>U31788	>X00203	>M14119	>U37488	>X74479	>X05015	>X77858	>DQ080079	>M62849	>U31794	>X74483	>M62877	>AB027021	>X94164	>U31793	>AJ620209	>MH777284	>M17463	AMINO ACID
>M12732	100.001	90.601	85.101	79.701	78.401	73.501	73.501	72.301	69.601	66.701	67.601	69.901	66.501	66.301	65.601	67.201	65.301	68.001	70.001	68.401	72.601	65.901	65.101	66.301	62.401	65.001	66.601	65.201	64.201	64.801	64.501	65.101	65.001	49.201	54.501	>M12732
>D90400	85.901	100.001	83.601	77.201	77.701	72.501	72.501	71.501	69.701	67.401	67.801	70.301	66.901	65.901	66.301	67.801	65.401	67.501	69.901	69.401	70.301	63.701	64.801	65.201	62.401	64.701	64.001	64.401	63.901	64.901	63.501	64.001	62.001	47.301	53.801	>D90400
>X74481	78.601	79.801	100.001	78.001	80.201	72.501	72.501	72.101	70.601	68.901	67.301	72.301	67.501	66.201	68.001	68.001	66.301	68.801	70.201	71.101	72.601	65.101	64.901	65.701	62.701	64.601	63.801	62.101	65.101	63.701	63.901	63.101	62.201	48.901	54.101	>X74481
>K02718	77.301	76.801	75.601	100.001	83.101	74.701	74.501	73.401	71.201	69.001	65.301	73.001	67.301	66.301	67.901	69.601	67.001	67.801	68.301	68.701	73.201	64.201	63.601	66.301	62.701	64.001	66.301	63.901	64.701	63.201	63.301	64.101	61.001	49.601	53.401	>K02718
>J04353	76.501	75.301	74.301	78.601	100.001	72.301	72.301	72.901	69.701	70.201	66.101	73.401	68.301	66.701	67.301	69.401	68.601	67.501	69.201	71.101	72.601	64.501	65.001	65.001	63.001	64.301	64.501	63.501	63.901	63.501	67.101	64.701	64.501	49.501	53.901	>J04353
>PtroPV1	76.301	74.001	72.301	75.101	72.801	100.001	99.801	93.001	75.901	65.301	65.501	69.401	66.901	66.201	65.901	67.701	66.001	66.501	69.501	68.201	75.501	67.301	66.301	67.101	65.901	66.001	65.701	65.301	61.501	61.601	68.101	67.701	66.101	46.501	53.501	>PtroPV1
>PtroPV1	76.301	73.901	72.201	74.901	72.801	99.901	100.001	93.001	75.901	65.501	65.501	69.401	66.901	66.201	65.901	67.701	66.001	66.501	69.501	68.201	75.501	67.301	66.301	67.101	65.901	66.001	65.701	65.301	61.301	61.601	67.401	67.901	66.101	46.701	53.701	>PtroPV1
>KR816168	73.701	72.401	72.201	73.301	73.001	84.701	84.701	100.001	75.001	66.501	65.501	68.701	66.901	66.401	66.501	67.301	67.101	66.601	70.201	69.401	75.301	69.301	67.501	66.501	65.501	68.101	65.301	64.601	63.101	62.801	67.901	67.301	65.701	46.301	52.701	>KR816168
>X94165	72.601	71.901	70.701	73.201	73.101	76.301	76.201	74.001	100.001	63.401	62.201	65.501	66.201	64.801	65.601	65.801	65.801	62.701	66.201	65.101	65.901	63.301	63.501	66.101	63.701	65.101	65.701	62.201	62.701	60.701	63.201	61.401	63.901	48.401	54.101	>X94165
>X74478	68.601	68.901	70.101	72.101	72.001	70.501	70.501	68.701	68.301	100.001	78.701	70.001	63.101	62.801	63.501	62.501	64.601	63.501	65.501	65.801	69.801	63.001	62.301	62.901	60.201	62.001	60.501	59.901	63.101	62.401	62.301	61.301	59.601	46.201	52.001	>X74478
>AJ620205	70.801	70.601	71.401	71.601	70.901	70.301	70.301	69.201	68.601	74.801	100.001	65.501	60.701	60.701	60.801	63.101	62.201	60.201	66.501	65.601	65.701	60.601	60.201	61.101	60.901	60.601	58.301	58.301	60.201	60.601	60.801	61.801	57.901	44.401	50.801	>AJ620205
>PpPV1	70.201	71.001	72.601	74.101	73.301	74.001	74.001	71.301	69.601	71.101	70.101	100.001	99.301	98.101	96.301	90.901	86.801	88.001	84.201	85.401	68.601	64.801	66.301	65.901	65.501	67.301	65.501	65.501	64.801	66.301	69.201	66.201	65.401	54.401	56.401	>PpPV1
>PpPV1	70.901	69.601	71.601	72.501	72.101	71.701	71.601	70.001	68.801	67.901	69.001	98.601	100.001	97.601	95.801	91.001	84.501	83.201	81.601	82.001	67.101	64.101	63.301	63.901	61.601	63.501	62.701	63.501	61.301	60.101	64.401	62.201	62.301	49.101	51.101	>PpPV1
>AF020905	70.801	69.801	70.401	71.601	71.101	72.601	72.601	70.801	68.501	66.901	68.901	95.101	96.001	100.001	95.801	90.601	84.001	81.801	80.901	81.001	64.601	63.001	62.401	63.901	61.701	62.101	62.201	62.301	60.501	60.001	63.501	59.801	61.701	49.301	50.901	>AF020905
>X62844	71.401	70.101	70.701	73.301	71.701	72.301	72.301	69.701	70.001	67.701	69.101	94.001	94.001	93.301	100.001	89.801	84.801	83.001	80.801	82.201	65.701	63.501	63.701	64.801	61.701	62.801	63.001	62.501	61.801	59.501	64.301	62.301	63.101	49.101	51.701	>X62844
>X62843	70.501	69.601	71.101	72.301	71.601	71.001	71.301	70.901	69.401	67.701	68.501	88.301	88.901	88.201	87.401	100.001	86.001	82.701	82.301	81.501	67.201	64.301	63.301	65.401	61.801	63.201	63.401	64.701	59.601	59.501	66.301	63.701	63.701	49.401	52.401	>X62843
>AF436130	70.901	70.801	71.201	71.501	69.901	71.001	71.001	70.501	68.101	68.701	69.301	81.101	81.401	80.601	81.501	81.701	100.001	86.201	82.501	81.601	66.901	62.701	63.001	63.801	62.101	61.501	62.001	62.401	59.701	59.001	62.601	62.601	61.801	47.401	51.701	>AF436130
>U31788	71.001	69.801	69.901	71.101	71.401	70.901	70.901	70.801	68.701	68.801	68.601	81.601	80.201	78.501	79.701	80.501	83.201	100.001	80.501	79.301	65.301	63.701	62.501	62.401	60.701	62.401	62.701	63.201	61.101	59.601	64.201	64.601	63.201	49.201	52.001	>U31788
>X00203	72.101	71.001	70.001	71.401	74.001	70.501	70.401	69.801	68.001	68.701	67.901	76.701	77.201	76.001	76.901	78.501	78.201	77.301	100.001	92.401	69.701	65.101	63.501	62.701	63.401	63.901	63.501	63.801	62.201	61.101	63.801	62.001	62.301	50.301	52.101	>X00203
>M14119	71.201	70.701	70.801	71.601	72.401	71.301	71.401	72.501	69.201	68.801	68.501	78.601	78.001	77.201	77.701	77.201	76.501	75.501	84.401	100.001	69.301	64.501	61.801	63.701	62.101	62.701	64.401	64.501	61.801	60.201	64.601	62.801	64.301	49.701	51.701	>M14119
>U37488	72.601	71.601	71.601	72.401	71.801	73.701	73.701	73.301	69.601	69.301	69.501	71.701	71.101	70.801	70.601	71.101	70.601	70.201	71.801	71.301	100.001	68.301	68.101	68.801	65.301	66.701	67.301	64.901	65.601	64.001	66.501	65.301	63.701	49.601	54.601	>U37488
>X74479	72.501	70.901	68.701	70.801	70.301	71.301	71.301	71.201	70.201	69.401	68.801	70.101	70.101	69.701	69.501	70.601	70.301	69.801	69.001	69.001	73.801	100.001	87.101	78.001	75.001	76.401	65.401	66.101	65.101	65.001	65.301	66.201	62.901	46.601	52.401	>X74479
>X05015	70.401	70.701	69.501	70.301	70.101	72.101	72.101	70.001	70.101	68.801	68.601	70.601	70.501	69.501	69.001	69.901	70.101	70.101	67.601	68.101	72.901	82.901	100.001	78.501	75.001	76.401	66.001	66.001	63.601	65.501	64.901	66.501	64.601	46.601	52.901	>X05015
>X77858	70.301	70.901	71.601	71.201	69.301	71.101	71.301	70.701	69.401	68.201	67.901	70.901	68.801	68.501	69.901	69.201	68.701	67.501	67.001	66.201	70.401	74.401	75.101	100.001	76.001	76.801	65.801	66.301	65.601	66.901	68.301	68.801	66.401	48.101	52.801	>X77858
>DQ080079	70.201	68.701	66.901	68.801	68.701	72.201	72.201	70.401	68.401	67.201	66.901	69.601	68.001	68.001	67.501	67.801	69.501	67.801	67.801	67.901	70.901	74.001	75.601	74.501	100.001	86.701	64.001	64.101	65.201	64.901	66.301	64.901	66.601	47.501	50.801	>DQ080079
>M62849	68.501	68.601	69.201	69.401	67.401	70.401	70.301	70.301	68.101	67.901	66.501	67.901	67.601	66.401	67.401	68.801	69.801	70.101	69.401	69.001	70.701	75.801	74.301	73.301	80.801	100.001	65.301	65.101	66.701	66.901	66.901	65.501	65.601	47.901	54.001	>M62849
>U31794	70.201	69.901	69.701	70.001	68.801	70.701	70.701	71.301	68.901	68.601	66.801	70.401	68.401	68.701	70.001	70.401	70.201	69.501	67.801	68.501	69.101	69.101	68.901	70.001	67.601	68.901	100.001	89.001	65.701	67.001	65.901	65.901	64.801	49.401	53.001	>U31794
>X74483	68.601	68.501	68.701	70.101	69.601	70.101	70.101	69.501	69.401	67.101	67.501	69.901	70.101	69.401	69.101	70.301	69.701	68.101	68.601	68.701	69.501	71.301	69.901	68.101	68.101	68.301	84.701	100.001	65.101	64.601	65.601	65.501	61.601	47.301	53.101	>X74483
>M62877	69.401	69.101	68.401	68.501	69.401	67.901	68.001	68.301	67.101	68.601	65.701	68.601	66.301	66.501	66.601	66.101	67.001	67.401	68.501	66.901	70.301	69.401	70.201	68.601	69.001	70.201	68.901	68.601	100.001	91.201	62.501	61.301	61.301	47.601	50.701	>M62877
>AB027021	69.701	69.301	67.301	70.101	69.001	67.801	67.801	68.401	67.901	67.501	65.901	70.701	68.001	68.301	68.001	68.101	68.001	67.401	67.901	65.701	69.701	70.501	70.601	69.001	69.401	69.301	70.101	68.901	83.401	100.001	62.601	62.301	62.701	48.201	50.201	>AB027021
>X94164	70.001	69.001	68.801	68.701	68.801	71.001	70.901	70.201	67.701	68.401	67.501	69.701	69.101	67.601	68.301	69.301	68.701	67.801	68.101	66.901	69.101	69.801	69.501	69.001	68.901	69.201	67.501	67.801	68.101	67.801	100.001	89.301	83.801	50.401	53.101	>X94164
>U31793	68.301	68.001	68.001	67.701	68.301	69.101	68.901	70.001	67.201	69.001	67.301	67.401	68.201	68.101	68.201	68.001	69.501	69.601	69.301	67.401	69.201	70.401	70.501	70.001	70.401	71.501	68.701	68.101	67.501	68.501	82.401	100.001	85.601	49.401	53.101	>U31793
>AJ620209	68.301	67.201	67.601	67.901	67.801	69.301	69.101	68.501	68.101	65.801	66.201	65.501	67.101	66.601	67.401	68.501	68.801	68.201	68.101	68.101	67.901	70.101	68.801	68.801	68.901	69.501	69.001	69.501	67.901	68.101	77.501	79.301	100.001	48.301	53.401	>AJ620209
>MH777284	63.201	61.501	63.301	63.401	61.201	61.301	61.201	61.501	61.201	60.201	58.401	64.901	62.501	61.101	63.701	62.901	60.901	61.001	61.101	61.901	60.601	62.201	60.201	61.601	61.401	61.201	62.701	63.001	60.701	60.001	60.001	60.701	61.501	100.001	53.001	>MH777284
>M17463	65.301	64.901	64.101	63.401	64.001	66.401	66.501	63.501	63.901	60.701	63.001	63.301	62.101	61.901	61.501	61.301	62.601	60.901	61.701	62.501	63.101	63.701	61.601	62.701	60.801	63.101	62.601	61.801	63.401	63.001	63.401	62.101	62.801	62.701	100.001	>M17463
NUCLEOTIDE	>M12732	>D90400	>X74481	>K02718	>J04353	>PtroPV1	>PtroPV1	>KR816168	>X94165	>X74478	>AJ620205	>PpPV1	>PpPV1	>AF020905	>X62844	>X62843	>AF436130	>U31788	>X00203	>M14119	>U37488	>X74479	>X05015	>X77858	>DQ080079	>M62849	>U31794	>X74483	>M62877	>AB027021	>X94164	>U31793	>AJ620209	>MH777284	>M17463
aViruses identified in this study are labeled in purple (TCRC) and blue (NICS) and by their abbreviation (see Table 1).
bNucleotide sequence comparisons (left) and amino acid sequence comparisons (right).
cComparisons are made to known relatives indicated by GenBank accession number and in the same order as the corresponding phylogenetic tree (Fig 4A).
