# Supplementary material for: Viruses in saliva from sanctuary chimpanzees (Pan troglodytes) in Republic of Congo and Uganda
Source: PLoS One. 2023 Jun 29;18(6):e0288007. doi: 10.1371/journal.pone.0288007 (PMC10310015; doi:10.1371/journal.pone.0288007)
Supplement: S7 Table — (XLSX) [file pone.0288007.s010.xlsx]

## Sheet: S7 Table
S7 Table. Pairwise sequence comparisons of gammapapillomavirus (Papillomavirus: Gammapapillomavirus) L1 sequencesabc.
	>NC_014952	>MH777284	>TCPTV16	>MF588722	>JN171845	>MH172376	>M17463	>AF020905	AMINO ACID
>NC_014952	100.001	82.101	81.001	73.601	69.901	68.301	50.901	47.901	>NC_014952
>MH777284	76.501	100.001	83.801	71.501	70.101	69.801	53.001	49.301	>MH777284
>TCPTV16	76.001	77.901	100.001	77.501	75.201	72.101	53.401	49.101	>TCPTV16
>MF588722	73.201	71.801	73.801	100.001	70.001	66.701	50.401	47.101	>MF588722
>JN171845	71.401	71.001	72.501	71.801	100.001	70.101	51.701	46.501	>JN171845
>MH172376	68.101	71.001	69.701	68.901	72.001	100.001	54.801	48.501	>MH172376
>M17463	63.501	62.701	61.101	61.601	63.001	61.801	100.001	50.901	>M17463
>AF020905	60.301	61.101	66.501	59.201	60.701	61.201	61.901	100.001	>AF020905
NUCLEOTIDE	>NC_014952	>MH777284	>TCPTV16	>MF588722	>JN171845	>MH172376	>M17463	>AF020905
aThe gammapapillomavirus virus identified in this study is labeled in purple (TCRC) and by the abbreviation (see Table 1).
bNucleotide sequence comparisons (left) and amino acid sequence comparisons (right).
cComparisons are made to known relatives indicated by GenBank accession number and in the same order as the corresponding phylogenetic tree (Fig 4B).
