# Supplementary material for: Viruses in saliva from sanctuary chimpanzees (Pan troglodytes) in Republic of Congo and Uganda
Source: PLoS One. 2023 Jun 29;18(6):e0288007. doi: 10.1371/journal.pone.0288007 (PMC10310015; doi:10.1371/journal.pone.0288007)
Supplement: S8 Table — (XLSX) [file pone.0288007.s011.xlsx]

## Sheet: S8 Table
S8 Table. Pairwise sequence comparisons of cytomegalovirus (Herpesviridae: Cytomegalovirus) DNA polymerase catalytic subunit sequencesabc.
	>MZ151943	>AF480884	>CCMV	>FJ538490	>AY446894	>AY129396	>JN227533	>AY186194	>FJ483968	>KR351281	>FJ483970	>JQ264772	>FJ483967	>X83413	AMINO ACID
>MZ151943	100.001	99.901	93.901	81.001	83.101	77.701	72.601	72.901	74.101	72.301	68.901	67.901	68.001	47.901	>MZ151943
>AF480884	99.601	100.001	93.901	81.001	83.001	77.701	72.601	72.901	74.101	72.301	68.801	67.901	68.001	47.801	>AF480884
>CCMV	95.101	95.101	100.001	81.901	83.001	74.401	73.301	50.501	51.401	71.801	71.401	48.901	46.601	33.001	>CCMV
>FJ538490	83.801	84.001	85.301	100.001	88.001	78.801	70.901	71.201	72.501	71.701	68.501	67.501	67.601	44.201	>FJ538490
>AY446894	81.701	81.801	81.301	84.501	100.001	80.201	73.701	73.801	75.201	74.101	68.801	68.601	67.901	47.201	>AY446894
>AY129396	78.001	78.001	68.501	77.001	77.401	100.001	74.801	74.401	75.601	74.601	69.101	67.901	66.701	46.801	>AY129396
>JN227533	71.301	71.401	69.701	71.501	71.201	72.401	100.001	99.001	84.101	81.701	68.101	67.801	66.701	48.801	>JN227533
>AY186194	71.101	71.201	69.601	71.301	71.401	72.601	97.901	100.001	84.101	81.901	68.201	68.201	66.901	49.101	>AY186194
>FJ483968	72.801	72.801	72.601	72.501	73.001	73.001	79.001	78.701	100.001	89.601	67.101	66.801	65.601	48.201	>FJ483968
>KR351281	74.601	74.701	74.301	74.101	73.301	74.501	77.001	77.401	83.601	100.001	67.201	67.301	65.801	48.401	>KR351281
>FJ483970	73.401	73.401	72.801	73.501	71.601	70.401	68.501	68.201	69.601	69.701	100.001	84.801	82.401	48.501	>FJ483970
>JQ264772	66.201	66.301	65.901	66.901	67.101	68.401	66.101	66.801	67.401	66.601	75.701	100.001	86.001	49.101	>JQ264772
>FJ483967	64.801	64.901	63.801	65.601	66.001	66.601	65.001	65.201	64.801	64.901	72.601	76.401	100.001	48.501	>FJ483967
>X83413	56.401	56.301	59.401	55.401	58.301	58.201	58.901	58.901	58.701	57.101	57.501	58.601	60.501	100.001	>X83413
NUCLEOTIDE	>MZ151943	>AF480884	>CCMV	>FJ538490	>AY446894	>AY129396	>JN227533	>AY186194	>FJ483968	>KR351281	>FJ483970	>JQ264772	>FJ483967	>X83413
aThe cytomegalovirus identified in this study is labeled in blue (NICS) and by the abbreviation (see Table 1).
bNucleotide sequence comparisons (left) and amino acid sequence comparisons (right).
cComparisons are made to known relatives indicated by GenBank accession number and in the same order as the corresponding phylogenetic tree (Fig 5A).
