# Supplementary material for: Viruses in saliva from sanctuary chimpanzees (Pan troglodytes) in Republic of Congo and Uganda
Source: PLoS One. 2023 Jun 29;18(6):e0288007. doi: 10.1371/journal.pone.0288007 (PMC10310015; doi:10.1371/journal.pone.0288007)
Supplement: S9 Table — (XLSX) [file pone.0288007.s012.xlsx]

## Sheet: S9 Table
S9 Table. Pairwise sequence comparisons of lymphocryptovirus (Herpesviridae: Lymphocryptovirus) DNA polymerase catalytic subunit sequencesabc.
	>AF534226	>PtroLCV-1	>PtroLCV-1	>AF534220	>AF534225	>AF534219	>AJ507799	>AF534228	>AY037858	>AF534224	>AF534221	>AY728176	>GQ921926	>GQ921925	>MG471437	>AY129398	>AY129395	>AF319782	>AY139025	>AY139024	>AF148805	AMINO ACID
>AF534226	100.001	99.301	99.201	99.101	95.901	93.601	95.201	92.101	94.401	94.401	94.801	94.801	94.701	94.701	95.101	85.901	86.501	75.101	75.801	77.201	56.801	>AF534226
>PtroLCV-1	99.001	100.001	99.901	99.701	96.401	93.701	95.201	92.801	94.601	94.801	95.201	95.201	95.101	94.901	95.101	85.901	86.601	74.501	75.601	77.001	56.601	>PtroLCV-1
>PtroLCV-1	99.001	99.801	100.001	99.601	96.301	93.601	95.501	92.701	94.501	94.701	95.101	95.101	94.901	94.801	95.001	85.801	86.501	74.301	75.601	77.001	56.001	>PtroLCV-1
>AF534220	98.801	99.601	99.601	100.001	96.401	93.701	95.301	92.901	95.101	95.101	95.201	95.201	95.101	94.901	95.301	86.101	86.801	75.101	75.801	77.201	56.601	>AF534220
>AF534225	93.901	94.401	94.401	94.301	100.001	94.101	95.501	92.501	94.901	95.101	95.301	95.301	95.201	95.101	95.501	85.901	86.101	75.301	76.001	77.601	57.001	>AF534225
>AF534219	91.601	91.701	91.701	91.701	90.501	100.001	94.101	92.301	94.301	94.401	94.701	94.701	94.501	94.301	94.701	84.701	86.901	74.601	75.901	77.501	56.101	>AF534219
>AJ507799	92.001	92.401	92.501	92.201	90.401	90.901	100.001	93.701	94.801	94.901	95.201	95.201	95.101	95.201	95.301	86.701	86.001	74.901	76.701	77.401	55.501	>AJ507799
>AF534228	88.801	89.101	89.101	89.101	87.401	87.701	88.501	100.001	93.701	93.701	93.901	93.901	93.701	93.701	94.001	85.801	86.201	74.801	76.201	77.501	56.101	>AF534228
>AY037858	92.801	93.101	92.701	93.201	91.501	91.701	91.501	89.301	100.001	99.101	99.101	98.801	98.901	97.701	98.701	85.701	87.601	74.201	76.701	77.501	56.101	>AY037858
>AF534224	92.701	93.001	93.001	93.001	90.901	91.501	91.601	88.901	98.001	100.001	99.201	98.901	99.101	97.701	98.501	85.801	87.301	75.401	76.801	77.301	56.501	>AF534224
>AF534221	93.101	93.401	93.401	93.301	91.301	92.101	92.301	89.401	98.001	97.601	100.001	99.601	99.601	98.001	98.901	85.801	87.401	75.001	76.601	77.301	56.201	>AF534221
>AY728176	92.901	93.301	93.301	93.301	91.301	92.201	92.101	89.301	97.601	97.201	99.601	100.001	99.301	97.901	98.801	85.701	87.301	74.801	76.401	77.201	56.701	>AY728176
>GQ921926	93.201	93.601	93.601	93.501	91.601	92.301	92.401	89.701	97.801	97.401	98.401	98.001	100.001	97.901	98.801	86.001	87.401	74.801	76.401	77.301	56.501	>GQ921926
>GQ921925	93.101	93.501	93.501	93.401	91.501	91.701	91.901	89.401	96.301	95.601	96.401	96.101	96.401	100.001	98.801	86.701	87.401	75.301	76.501	76.901	56.501	>GQ921925
>MG471437	93.401	93.601	93.501	93.701	91.701	92.101	91.801	89.501	96.801	96.401	97.001	96.801	97.001	97.801	100.001	86.501	87.701	74.501	76.301	77.501	56.101	>MG471437
>AY129398	83.301	83.101	83.101	83.001	82.501	82.701	83.101	81.601	83.801	83.201	83.901	83.601	84.201	84.401	84.701	100.001	88.301	74.401	75.101	74.701	56.601	>AY129398
>AY129395	83.201	82.701	82.901	82.801	82.101	82.201	82.001	81.101	84.101	83.001	83.601	83.301	83.701	83.901	84.101	85.501	100.001	72.901	74.801	76.501	56.001	>AY129395
>AF319782	71.501	70.101	69.201	71.101	70.801	71.201	70.301	71.101	69.901	71.001	71.501	71.301	70.901	71.301	70.101	70.701	70.501	100.001	85.801	79.401	54.501	>AF319782
>AY139025	74.001	73.501	74.301	73.601	73.301	72.801	74.601	72.901	74.101	73.401	73.201	73.101	72.901	73.401	73.801	72.701	72.701	78.501	100.001	79.801	55.601	>AY139025
>AY139024	76.401	76.101	76.601	76.101	75.601	74.901	75.201	75.101	76.401	76.101	76.201	76.201	76.001	75.301	76.301	74.601	74.401	72.601	73.401	100.001	55.101	>AY139024
>AF148805	65.601	65.601	65.901	66.101	64.001	64.001	64.401	64.801	64.501	64.601	65.201	65.301	64.701	64.901	64.801	65.201	64.501	62.101	62.801	64.501	100.001	>AF148805
NUCLEOTIDE	>AF534226	>PtroLCV-1	>PtroLCV-1	>AF534220	>AF534225	>AF534219	>AJ507799	>AF534228	>AY037858	>AF534224	>AF534221	>AY728176	>GQ921926	>GQ921925	>MG471437	>AY129398	>AY129395	>AF319782	>AY139025	>AY139024	>AF148805
aViruses identified in this study are labeled in purple (TCRC) and blue (NICS) and by their abbreviation (see Table 1).
bNucleotide sequence comparisons (left) and amino acid sequence comparisons (right).
cComparisons are made to known relatives indicated by GenBank accession number and in the same order as the corresponding phylogenetic tree (Fig 5B).
