# Supplementary material for: Viruses in saliva from sanctuary chimpanzees (Pan troglodytes) in Republic of Congo and Uganda
Source: PLoS One. 2023 Jun 29;18(6):e0288007. doi: 10.1371/journal.pone.0288007 (PMC10310015; doi:10.1371/journal.pone.0288007)
Supplement: S10 Table — (XLSX) [file pone.0288007.s013.xlsx]

## Sheet: S10 Table
S10 Table. Within- and between-population (sanctuary) genetic distancesa of viruses identified in this study.
	Within-sanctuary		Between-sanctuary
Virusb	TCRC	NICS
simian foamy viruses	-	-	0.113 ± 0.01
picobirnaviruses (genogroup I)	0.36 ± 0.01	0.46 ± 0.01	0.407 ± 0.008
cycloviruses	-	0.4 ± 0.01	0.315 ± 0.013
alphpapillomaviruses	0.28 ± 0.02	0.3 ± 0.01	0.15 ± 0.007
lymphocryptoviruses	-	-	0.021 ± 0.00093
aGenetic distance is defined as nucleotide p-distance ± standard error with 1000 bootstrap replicates.
bThese comparisons were not made for the CRESS DNA virus, picobirnavirus (genogroup II), gammapapillomavirus, and cytomegalovirus as only one of each was identified in this study.
