# Supplementary material for: Viruses in saliva from sanctuary chimpanzees (Pan troglodytes) in Republic of Congo and Uganda
Source: PLoS One. 2023 Jun 29;18(6):e0288007. doi: 10.1371/journal.pone.0288007 (PMC10310015; doi:10.1371/journal.pone.0288007)
Supplement: S11 Table — (XLSX) [file pone.0288007.s014.xlsx]

## Sheet: S11 Table
S11 Table. Sequence information for viruses identified in this study.
Virusa	Target Gene Used for Phylogenetic Analysis and Viral Abundance Calculations	Complete or Partial Gene	Gene Length (nt)	Whole Genome Obtained? (Y/N)
1	Bet	Complete	1071	N
2	Bet	Partial	808	N
3	RNA-dependent RNA polymerase	Complete	1548	N
4	RNA-dependent RNA polymerase	Complete	1596	N
5	RNA-dependent RNA polymerase	Complete	1593	N
6	RNA-dependent RNA polymerase	Partial	1547	N
7	RNA-dependent RNA polymerase	Partial	1605	N
8	RNA-dependent RNA polymerase	Partial	1421	N
9	RNA-dependent RNA polymerase	Partial	1290	N
10	RNA-dependent RNA polymerase	Complete	1500	N
11	Rep	Complete	750	N
12	Repb	Complete	1011	Y
13	Rep	Complete	834	Y
14	Repb	Partial	902	N
15	Rep	Complete	1179	N
16	L1	Complete	1551	Y
17	L1	Complete	1509	Y
18	L1	Partial	802	N
19	L1	Complete	1509	Y
20	L1	Partial	672	N
21	UL54	Partial	1155	N
22	BALF5	Complete	3048	N
23	BALF5	Partial	2383	N
aSee Table 1.
bGene contains an intron which was not included for phylogenetic analysis.
