# Supplementary material for: Viruses in saliva from sanctuary chimpanzees (Pan troglodytes) in Republic of Congo and Uganda
Source: PLoS One. 2023 Jun 29;18(6):e0288007. doi: 10.1371/journal.pone.0288007 (PMC10310015; doi:10.1371/journal.pone.0288007)
Supplement: S12 Table — (XLSX) [file pone.0288007.s015.xlsx]

## Sheet: S12 Table
S12 Table. Prevalence and univariate statistical associations between sex (male or female) and prevalence and load of viruses in saliva from chimpanzees at TCRC and NICS.
			Prevalence (%)b					Viral abundance (log10vRPM/kb)c
TCRC	Virus Ida	Chimpanzees Infected (#)	Overall (n=23)	Male (n=12)	Female (n=11)	Odds Ratio	p value	Male (n=12)	Female (n=11)	U	p value
	2	2	8.7 (1.3, 28)	8.3 (<0.01, 37.5)	9.1 (<0.01, 39.9)	0.91 (0.05, 16.54)	>0.999	0.8726	1.0221	1	1
	6	5	21.7 (9.2, 42.3)	16.7 (3.5, 46)	27.3 (9.2, 57.1)	0.53 (0.07, 4.01)	0.9101	0.9702	1.2215	4	0.8
	7	2	8.7 (1.3, 28)	0 (0, 28.2)	18.2 (4, 48.9)	0.15 (0.01, 3.55)	0.9374	NA	1.4626	NA	NA
	8	6	26.1 (12.3, 46.7)	33.3 (13.6, 61.2)	18.2 (4, 48.9)	2.25 (0.32, 15.75)	0.7303	0.7597	0.9024	4	1
	9	6	26.1 (12.3, 46.7)	33.3 (13.6, 61.2)	18.2 (4, 48.9)	2.25 (0.32, 15.75)	0.7303	0.4657	0.9899	6	0.5333
	10	4	17.4 (6.4, 37.7)	0 (0, 28.2)	36.4 (15, 64.8)	0.07 (0.003, 1.42)	0.272	NA	0.8457	NA	NA
	14	12	52.2 (33, 70.8)	58.3 (31.9, 80.7)	45.5 (21.3, 72)	1.68 (0.32, 8,76)	0.8421	1.0346	0.7936	10	0.2677
	15	5	21.7 (9.2, 42.3)	8.3 (<0.01, 37.5)	36.4 (15, 64.8)	0.16 (0.01, 1.73)	0.2628	0.5456	0.6855	1	0.8
	18	1	4.3 (<0.01, 22.7)	8.3 (<0.01, 37.5)	0 (0, 30)	3 (0.11, 81.59)	0.52	1.4124	NA	NA	NA
	19	12	52.2 (33, 70.8)	41.7 (19.3, 68.1)	63.6 (35.2, 85)	0.41 (0.08, 2.19)	0.5264	0.5892	1.0122	19	0.8763
	20	1	4.3 (<0.01, 22.7)	8.3 (<0.01, 37.5)	0 (0, 30)	3 (0.11, 81.59)	0.52	1.4021	NA	NA	NA
	23	9	39.1 (22.1, 59.3)	33.3 (13.6, 61.2)	45.5 (21.3, 72)	0.6 (0.11, 3.25)	0.8667	1.3171	1.1192	7	0.5556
NICS	Virus IDa	Chimpanzees Infected (#)	Overall (n=24)	Male (n=11)	Female (n=13)	Odds Ratio	p value	Male (n=11)	Female (n=13)	U	p value
	1	11	45.8 (27.9, 64.9)	54.5 (28, 78.8)	38.5 (17.6, 64.4)	1.92 (0.38, 9.8)	0.7068	0.6887	1.0826	24	0.1255
	3	4	16.7 (6.1, 36.5)	9.1 (<0.01, 39.9)	23.1 (7.5, 50.9)	0.33 (0.03, 3.77)	0.7267	0.823	0.7787	1	1
	4	4	16.7 (6.1, 36.5)	27.3 (9.2, 57.1)	7.7 (<0.01, 35.4)	4.5 (0.39, 51.29)	0.4658	0.8302	1.6091	2	1
	5	3	12.5 (3.5, 31.8)	9.1 (<0.01, 39.9)	15.4 (3.1, 43.5)	0.55 (0.04, 7.03)	>0.999	0.4521	1.2028	1	1
	11	1	4.2 (<0.01, 21.9)	0 (0, 30)	7.7 (<0.01, 35.4)	0.36 (0.01, 9.81)	>0.999	NA	1.6532	NA	NA
	12	8	33.3 (17.8, 53.4)	18.2 (4, 48.9)	46.2 (23.2, 70.9)	0.26 (0.04, 1.7)	0.3115	0.5723	0.9626	9	0.4286
	13	13	54.2 (35.1, 72.1)	63.6 (35.2, 85)	46.2 (23.2, 70.9)	2.04 (0.4, 10.55)	0.658	0.6607	0.5677	19	0.8357
	16	4	16.7 (6.1, 36.5)	18.2 (4, 48.9)	15.4 (3.1, 43.5)	1.22 (0.14, 10.48)	>0.999	0.417	1.8587	3	0.6667
	17	12	50 (31.4,68.6)	54.5 (28, 78.8)	46.2 (23.2, 70.9)	1.4 (0.28, 7.02)	>0.999	1.1655	1.426	20	0.8182
	21	2	8.3 (1.2, 27)	0 (0, 30)	15.4 (3.1, 43.5)	0.2 (0.01,4.64)	>0.999	NA	0.7523	NA	NA
	22	21	87.5 (68.2, 96.5)	90.0 (60.1, >0.99)	84.6 (56.5, 96.9)	1.82 (0.14, 23.25)	>0.999	0.7883	1.4275	67	0.4262
aSee Table 1.
bPrevalence with 95% confidence intervals calculated using the modified Wald method, shown in parentheses. Odds ratios with 95% confidence intervals in parentheses. P values were calculated using Fisher's exact tests (two-tailed).
cAverage viral abundance by sex with Mann-Whitney U statistics, and associated p values (infected chimpanzees only).
