# Supplementary material for: Viruses in saliva from sanctuary chimpanzees (Pan troglodytes) in Republic of Congo and Uganda
Source: PLoS One. 2023 Jun 29;18(6):e0288007. doi: 10.1371/journal.pone.0288007 (PMC10310015; doi:10.1371/journal.pone.0288007)
Supplement: S13 Table — (XLSX) [file pone.0288007.s016.xlsx]

## Sheet: S13 Table
S13 Table. Viral richness and viral abundance for TCRC chimpanzees.
	Viral abundance (log10 vRPM/kb)
	Virusa
Chimpanzee	2	6	7	8	9	10	14	15	18	19	20	23	All (Total)	Richness
ROC02	0	0.376549	0	0	0.518112	0	0	0.279957	0	0	0	0.639542	0.282528	4
ROC03	0	0.291644	0	0	0.314353	0	0.772705	0.545561	0	0	1.40209	0	0.430661	5
ROC07	0	0.721948	0	0.308229	0	0	0	0	0	0.469281	0	1.05996	0.517024	4
ROC09	0	0	0	0	0	0	0	0	0	0	0	0	0	0
ROC11	0	0	0	0	0	0	0	0	0	0	0	0	0	0
ROC15	0	0	0	0	0	0	0.570679	0	0	0	0	1.8274	1.04875	2
ROC23	0	0	0	0	0.519834	0	0	0	0	0.31534	0	1.9537	1.16956	3
ROC26	0	2.5659	2.70677	1.49666	1.46177	0	1.36052	0.304732	0	4.21756	0	0	3.2252	7
ROC28	0	0	0	0	0	2.5067	0	0	0	0	0	0	1.49897	1
ROC29	0	0	0	0	0	0	0	0	0	0.404256	0	1.10317	0.465019	2
ROC30	0	0	0	0.461947	0	0	0	0	0	0	0	0	0.0687339	1
ROC31	0	1.64885	0	0.564796	0.570873	0	1.13431	0	1.4124	1.1893	0	0	0.961374	6
ROC32	0	0	0	0	0	0.266607	0	1.71335	0	0.492251	0	1.1402	0.84667	4
ROC37	0.872646	0	0	0	0.457793	0	1.45403	0	0	0	0	0	0.487446	3
ROC41	0	0	0	0.73609	0	0	0.840534	0	0	0	0	0	0.241044	2
ROC42	0	0	0.218491	0	0	0	0.52203	0.444068	0	0.229279	0	0.928877	0.404043	5
ROC45	0	0	0	0	0	0.361067	0	0	0	0	0	0	0.050655	1
ROC52	0	0	0	0	0	0	0.374099	0	0	0.608846	0	0	0.13749	2
ROC57	1.0221	0	0	0	0	0	0	0	0	0.320398	0	0	0.202372	2
ROC59	0	0	0	0	0	0	0.573817	0	0	0.422047	0	1.84636	1.07194	3
ROC63	0	0	0	1.27585	0	0	1.48001	0	0	0	0	0	0.63257	2
ROC64	0	0	0	0	0	0	0.987087	0	0	0.615189	0	0.365273	0.300857	3
ROC65	0	0	0	0	0	0.248295	1.14072	0	0	0.748209	0	0	0.352409	3
aSee Table 1.
