# Supplementary material for: Viruses in saliva from sanctuary chimpanzees (Pan troglodytes) in Republic of Congo and Uganda
Source: PLoS One. 2023 Jun 29;18(6):e0288007. doi: 10.1371/journal.pone.0288007 (PMC10310015; doi:10.1371/journal.pone.0288007)
Supplement: S14 Table — (XLSX) [file pone.0288007.s017.xlsx]

## Sheet: S14 Table
S14 Table. Viral richness and viral abundance for NICS chimpanzees.
	Viral abundance (log10 vRPM/kb)
	Virusa
Chimpanzee	1	3	4	5	11	12	13	16	17	21	22	All (Total)	Richness
UGA04	0	0	0	0	0	0	0	0.355571	0.296046	0	0.715398	0.308644	3
UGA05	0.953209	0	0	0	0	0	0.374037	0	0	0	1.03015	0.545195	3
UGA06	0.38455	0	0	0	0	0	0.66816	0	1.04561	0	0.720438	0.490407	4
UGA08	1.05268	0	0	0	0	0	0	0	0	0	2.33561	1.63995	2
UGA13	0	0	0	0	0	0	1.425	0	0.257371	0	0.447422	0.445863	3
UGA14	0.4653	0	0	0	0	0	0.348781	0	0	0	1.29852	0.687622	3
UGA15	0	0.82995	0	0	0	0	0.632421	0	2.81478	0	1.37936	1.83881	4
UGA18	0	0	0	2.16375	0	0.369382	0	0	0.255852	0	2.02561	1.56017	4
UGA22	0	0	2.9857	0	0	1.21083	0.410995	0	0.65174	1.11231	0.155733	2.00498	6
UGA23	0	0	0	0	0	0	0.418131	0	0	0	2.19078	1.49248	2
UGA25	1.04997	0	1.40973	0.452118	0	0.534548	0	0	0	0	0	0.657034	4
UGA26	0	0	0.250629	0	0	0	0	0.47839	0	0	0.385795	0.192249	3
UGA28	0	0	0	0	0	0	0	0	0	0	0	0	0
UGA30	0	0.729589	0	0	0	0	0	0	0	0	0.873101	0.446732	2
UGA31	0	0	0	0	0	0	0	0.431273	0.272623	0	0.469194	0.212439	3
UGA33	1.06252	0	0.232448	0	0	1.98721	0	3.28607	3.15607	0.392198	2.67843	2.63325	7
UGA34	0.795372	0.256729	0	0	0	0	0.601216	0	2.18275	0	0	1.20879	4
UGA35	0	0	0	0	0	0	0.464313	0	0.184291	0	0.617035	0.282505	3
UGA36	0.861396	0	0	0	1.65326	0.774943	0.478883	0	0	0	3.50662	2.79829	5
UGA37	0.909753	0	0	0	0	0.609847	0.712498	0	2.39495	0	0.281083	1.41299	5
UGA38	1.64088	0	0	0	0	0.416517	0	0	0	0	0.234299	0.618446	3
UGA42	0.3693	0	0	0	0	0	0	0	0	0	1.00794	0.459183	2
UGA43	0	0	0	0.241881	0	0	0.869612	0	0	0	0.142873	0.173955	3
UGA45	0	1.34976	0	0	0	0.601106	0.627232	0	2.03681	0	1.08986	1.20529	5
aSee Table 1.
