# Supplementary material for: Viruses in saliva from sanctuary chimpanzees (Pan troglodytes) in Republic of Congo and Uganda
Source: PLoS One. 2023 Jun 29;18(6):e0288007. doi: 10.1371/journal.pone.0288007 (PMC10310015; doi:10.1371/journal.pone.0288007)
Supplement: S15 Table — (XLSX) [file pone.0288007.s018.xlsx]

## Sheet: S15 Table
S15 Table. Sequencing reads mapping to viruses identified in saliva from TCRC chimpanzees.
	Virusa
Chimpanzee	2	6	7	8	9	10	14	15	18	19	20	23	Total Reads After Quality Trim and Removal of Contaminants/Host	Viral Reads (%)
ROC02	0	4	0	0	6	0	1	2	0	1	0	15	805001	0.00360248
ROC03	0	2	0	0	2	0	6	4	0	0	22	0	495951	0.00725878
ROC07	0	9	0	2	0	0	0	0	0	4	0	34	567350	0.00863664
ROC09	0	0	0	0	0	0	0	0	0	1	0	0	707496	0.000141344
ROC11	0	0	0	0	0	0	0	0	0	0	0	0	151183	0
ROC15	0	0	0	0	0	0	4	0	0	0	0	257	814679	0.0320372
ROC23	0	0	1	0	4	0	0	0	0	2	0	263	821690	0.0328591
ROC26	0	947	1360	72	65	0	33	2	0	41530	0	0	1022122	4.30565
ROC28	0	0	0	0	0	832	0	0	0	1	0	0	1217650	0.0684105
ROC29	0	0	0	0	0	0	0	0	0	5	0	60	1045839	0.00621511
ROC30	0	0	0	2	0	0	0	0	0	0	0	0	380528	0.000525586
ROC31	0	71	0	4	4	0	12	1	21	23	0	0	521000	0.0261036
ROC32	0	0	0	0	0	2	0	94	0	5	0	48	747830	0.0199243
ROC37	4	0	0	0	2	0	19	0	0	0	0	0	370292	0.00675143
ROC41	0	2	0	13	0	0	11	0	0	2	0	0	1076524	0.00260096
ROC42	0	0	1	0	0	0	2	2	0	1	0	17	477189	0.00481989
ROC45	0	0	0	0	0	2	0	0	0	0	0	0	174365	0.00114702
ROC52	0	0	0	0	0	0	4	0	0	15	0	0	1273161	0.00149235
ROC57	14	0	0	0	0	0	0	0	0	3	0	0	1009534	0.00168395
ROC59	0	0	0	0	0	0	4	1	0	4	0	266	864195	0.0318215
ROC63	0	2	0	54	0	0	56	0	0	1	0	0	1292811	0.00874064
ROC64	0	0	0	0	0	0	5	0	0	3	0	2	372489	0.00268464
ROC65	0	0	0	0	0	1	10	0	0	6	0	0	408988	0.0041566
aSee Table 1.
