# Supplementary material for: Viruses in saliva from sanctuary chimpanzees (Pan troglodytes) in Republic of Congo and Uganda
Source: PLoS One. 2023 Jun 29;18(6):e0288007. doi: 10.1371/journal.pone.0288007 (PMC10310015; doi:10.1371/journal.pone.0288007)
Supplement: S16 Table — (XLSX) [file pone.0288007.s019.xlsx]

## Sheet: S16 Table
S16 Table. Sequencing reads mapping to viruses identified in saliva from NICS chimpanzees.
	Virusa
Chimpanzee	1	3	4	5	11	12	13	16	17	21	22	Total Reads After Quality Trim and Removal of Contaminants/Host	Viral Reads (%)
UGA04	0	0	2	0	0	0	0	4	3	0	26	985654	0.00355094
UGA05	15	0	0	0	0	0	2	0	0	0	52	902815	0.00764276
UGA06	2	0	1	0	0	0	4	1	20	0	17	1068465	0.00421165
UGA08	16	0	0	0	0	0	0	0	1	0	954	716343	0.13555
UGA13	0	0	0	0	0	0	35	0	2	0	9	614440	0.00748649
UGA14	4	0	0	0	0	0	2	0	0	0	112	1279584	0.00922175
UGA15	0	13	0	0	0	1	4	0	1434	0	102	1025833	0.151487
UGA18	0	0	0	381	0	2	0	0	2	0	529	951582	0.0960506
UGA22	0	0	2347	0	0	7	2	1	8	21	2	864783	0.276139
UGA23	0	0	0	0	0	0	2	0	0	0	696	1012445	0.068942
UGA25	15	0	54	4	0	3	0	0	0	0	1	876715	0.00878279
UGA26	0	0	2	0	0	0	0	5	0	0	7	1454093	0.000962799
UGA28	0	0	0	0	0	0	0	0	0	1	0	880234	0.000113606
UGA30	0	12	1	1	0	0	0	0	1	0	35	1332347	0.00375278
UGA31	0	0	0	0	0	0	0	4	2	0	9	1391137	0.00107825
UGA33	20	0	2	0	0	172	0	5303	3824	3	2568	1239607	0.959336
UGA34	9	2	0	0	0	0	4	0	366	0	0	697269	0.0546418
UGA35	0	0	0	0	0	0	2	0	1	4	12	1019483	0.00186369
UGA36	12	0	0	0	59	8	3	0	1	0	17490	1397631	1.25734
UGA37	11	0	0	0	0	4	5	0	538	0	4	826047	0.0680349
UGA38	63	0	0	0	0	2	0	0	0	0	3	976679	0.00696237
UGA42	2	0	0	0	0	0	1	0	0	0	39	1114769	0.0037676
UGA43	0	0	1	2	0	1	9	0	1	0	2	1434945	0.00111503
UGA45	0	49	0	0	0	4	4	0	241	0	51	853015	0.0409137
aSee Table 1.
