# Supplementary material for: Viruses in saliva from sanctuary chimpanzees (Pan troglodytes) in Republic of Congo and Uganda
Source: PLoS One. 2023 Jun 29;18(6):e0288007. doi: 10.1371/journal.pone.0288007 (PMC10310015; doi:10.1371/journal.pone.0288007)
Supplement: S17 Table — (XLSX) [file pone.0288007.s020.xlsx]

## Sheet: S17 Table
S17 Table. Reported viral diversity by ante-mortem sample type for sanctuary chimpanzees in Africa.
	Sample type
Viral family/genus	Feces	Blood:buffy coat	Blood:plasma or serum	Saliva
Adenoviridae/Mastadenovirus	[1][2]
Anelloviridae			[3][4]
Caliciviridae/Sapovirus	[5]
Circoviridae/Cyclovirus				*
Flaviviridae/Pegivirus			[3]
Genomoviridae/Gemykibivirus			[3]
Hepadnaviridae/Orthohepadnavirus	[8][9]		[3][6][7][8][9][10][11]
Herpesviridae/Cytomegalovirus				*
Herpesviridae/Lymphocryptovirus	[1]	[12]		*
Herpesviridae/Rhadinovirus		[12]
Papillomaviridae/Alphapapillomavirus				*
Papillomaviridae/Gammapapillomavirus				*
Parvoviridae/Tetraparvovirus			[3]
Picobirnaviridae/Orthopicobirnavirus			[3]	*
Picornaviridae/Cardiovirus	[5]
Picornaviridae/Enterovirus	[5][13][14]		[3]
Polyomaviridae	[15]		[15]
Retroviridae/Simiispumavirus		[16][17]		*
Rhabdoviridae/Tibrovirus			[3]
Unclassified CRESS DNA viruses				*
a Numbers in brackets refer to the corresponding publicaiton listed in S1 File.
b Current study is represented by an asterisk.
c Next-generation DNA sequencing was used in studies [3], [5], [13], and the current study. The remainder used PCR methods.
